# Supplementary material for: Comparison of tear proteome in allergic rhinoconjunctivitis patients and controls with respect to pollen season
Source: Allergy. 2018 Apr 15;73(7):1541–3. doi: 10.1111/all.13444 (PMC6033167; doi:10.1111/all.13444)
Supplement: Supplementary file 2 [file ALL-73-1541-s002.xlsx]

## Sheet: TableS2
Protein names	Gene names
Antileukoproteinase	SLPI
Beta-2-microglobulin	B2M
Clusterin	CLU
Cystatin-S	CST4
Cystatin-SN	CST1
Deleted in malignant brain tumors 1 protein	DMBT1
Extracellular glycoprotein lacritin	LACRT
Ig alpha-1 chain C region	IGHA1
Ig kappa chain C region	IGKC
Ig lambda-2 chain C regions	IGLC2
Lactoperoxidase	LPO
Lactotransferrin	LTF
Lipocalin-1	LCN1
Lysozyme C	LYZ
Mammaglobin-B	SCGB2A1
Polymeric immunoglobulin receptor	PIGR
Prolactin-inducible protein	PIP
Proline-rich protein 1	PROL1
Proline-rich protein 4	PRR4
Secretoglobin family 1D member 1	SCGB1D1
Zinc-alpha-2-glycoprotein	AZGP1
Zymogen granule protein 16 homolog B	ZG16B
